# Supplementary material for: Behavioural Responses of Male Aedes albopictus to Different Volatile Chemical Compounds
Source: Insects. 2022 Mar 15;13(3):290. doi: 10.3390/insects13030290 (PMC8955809; doi:10.3390/insects13030290)
Supplement: Supplementary file 1 [file insects-13-00290-s001.zip]

Archive with 1 entries (1 files):
- insects-1576107-supplementary.xlsx
