# Supplementary material for: Behavioural Responses of Male Aedes albopictus to Different Volatile Chemical Compounds
Source: Insects. 2022 Mar 15;13(3):290. doi: 10.3390/insects13030290 (PMC8955809; doi:10.3390/insects13030290)
Supplement: Supplementary file 1 [file insects-13-00290-s001.zip › insects-1576107-supplementary.xlsx]

## Sheet: Sheet1
Dataset 1. Data for olfactometer validation data using human foot odour
			Individuals present in arms
Individuals released:	Females	Replicate	Worn sock	Unworn sock
		1	2	0
		2	3	0
		3	8	0
		4	7	0
		5	1	0
			Individuals present in arms
Individuals released:	Males	Replicate	Worn sock	Unworn sock
		1	0	0
		2	0	0
		3	0	0
		4	0	0
		5	0	0
Dataset 2. Data for response of male mosquitoes to chemical compounds (and female response to decanoic acid)
			Individuals present in arms
Compound	Concentration	Replicate	Test	Control
3-Octanone	10-6	1	0	0
		2	0	0
		3	0	0
		4	0	0
		5	0	0
		6	0	0
	10-4	1	0	0
		2	0	0
		3	0	0
		4	0	0
		5	1	0
		6	1	0
	10-2	1	0	0
		2	2	0
		3	0	0
		4	0	0
		5	0	0
		6	0	0
	Concentration	Replicate	Test	Control
2-Nonanone	10-6	1	1	0
		2	0	0
		3	0	0
		4	0	0
		5	0	1
		6	1	0
	10-4	1	1	0
		2	0	1
		3	0	0
		4	0	0
		5	0	0
		6	1	0
		7	0	1
	10-2	1	0	2
		2	0	0
		3	0	1
		4	0	1
		5	1	2
		6	1	2
	Concentration	Replicate	Test	Control
Acetophenone	10-6	1	0	0
		2	0	0
		3	0	1
		4	0	0
		5	1	0
		6	1	1
	10-4	1	1	0
		2	0	2
		3	0	0
		4	0	1
		5	0	1
		6	0	0
	10-2	1	0	1
		2	0	0
		3	0	2
		4	0	1
		5	0	2
		6	0	5
	Concentration	Replicate	Test	Control
4-Propyl-benzaldehyde	10-8	1	2	1
		2	0	1
		3	1	2
		4	1	1
		5	1	0
		6	0	1
		7	1	0
		8	2	1
		9	2	0
	10-6	1	4	0
		2	2	0
		3	4	0
		4	1	0
		5	1	0
		6	0	1
		7	0	0
		8	0	0
		9	0	1
	10-4	1	2	1
		2	1	1
		3	0	1
		4	0	1
		5	0	1
		6	0	1
		7	0	0
		8	1	1
		9	0	1
	10-2	1	0	4
		2	0	5
		3	0	7
		4	0	7
		5	0	5
		6	0	7
		7	0	5
		8	1	4
		9	0	0
	Concentration	Replicate	Test	Control
6-Methyl-5-hepten-2-one	10-6	1	0	1
(sulcatone)		2	1	0
		3	0	0
		4	0	0
		5	0	0
		6	1	1
	10-4	1	0	0
		2	1	0
		3	0	1
		4	0	2
		5	0	1
		6	1	1
	10-2	1	0	3
		2	1	0
		3	0	5
		4	0	3
		5	0	5
		6	0	4
	Concentration	Replicate	Test	Control
Eugenol	10-6	1	0	0
		2	0	0
		3	0	0
		4	0	0
		5	0	0
		6	2	1
	10-4	1	0	0
		2	0	0
		3	0	0
		4	0	2
		5	1	0
		6	1	0
	10-2	1	0	0
		2	0	0
		3	0	0
		4	0	1
		5	0	1
		6	0	2
	Concentration	Replicate	Test	Control
2,6,6-Trimethyl-2-cyclohexene-1,4-dione	10-6	1	1	0
		2	1	1
		3	1	0
		4	0	0
		5	1	0
		6	0	1
	10-4	1	1	1
		2	1	0
		3	0	1
		4	0	1
		5	0	0
		6	0	1
	10-2	1	0	2
		2	0	0
		3	1	2
		4	0	1
		5	0	2
		6	0	1
	Concentration	Replicate	Test	Control
3,7-Dimethyl-oct-6-en-1-yn-3-ol	10-6	1	0	0
(Dehydrolinalool)		2	0	0
		3	0	1
		4	0	2
		5	2	0
		6	2	2
	10-4	1	0	0
		2	0	1
		3	0	0
		4	0	0
		5	1	1
		6	0	1
	10-2	1	0	3
		2	0	0
		3	0	0
		4	1	4
		5	0	3
		6	0	4
	Concentration	Replicate	Test	Control
4′-Ethyl-acetophenone	10-6	1	0	0
		2	1	1
		3	1	1
		4	2	0
		5	1	2
		6	2	0
	10-4	1	0	3
		2	0	1
		3	0	2
		4	0	0
		5	0	0
		6	1	0
	10-2	1	0	2
		2	0	4
		3	0	2
		4	0	0
		5	0	0
		6	0	1
	Concentration	Replicate	Test	Control
γ-Decanolactone	10-6	1	0	0
		2	0	0
		3	0	0
		4	0	1
		5	0	2
		6	0	2
	10-4	1	0	0
		2	0	0
		3	0	0
		4	1	1
		5	0	0
		6	2	0
	10-2	1	0	0
		2	0	0
		3	0	0
		4	3	1
		5	0	1
		6	1	1
	Concentration	Replicate	Test	Control
Farnesene, mix of isomers	10-6	1	0	0
		2	0	0
		3	0	1
		4	0	1
		5	2	2
		6	2	0
	10-4	1	0	0
		2	1	0
		3	0	0
		4	1	1
		5	0	0
		6	1	0
	10-2	1	0	0
		2	1	0
		3	0	0
		4	0	0
		5	0	0
		6	0	1
	Concentration	Replicate	Test	Control
Geranyl acetate	10-6	1	0	2
		2	0	0
		3	0	0
		4	1	0
		5	0	3
		6	2	0
	10-4	1	0	0
		2	0	0
		3	0	0
		4	4	5
		5	2	3
		6	2	5
	10-2	1	0	0
		2	0	0
		3	0	0
		4	0	1
		5	0	1
		6	1	1
		7	1	3
	Concentration	Replicate	Test	Control
Geraniol	10-6	1	3	0
		2	1	3
		3	0	0
		4	0	0
		5	0	0
		6	3	1
	10-4	1	1	1
		2	0	0
		3	0	2
		4	0	1
		5	0	0
		6	0	0
	10-2	1	0	1
		2	0	3
		3	0	0
		4	0	0
		5	0	1
		6	0	2
	Concentration	Replicate	Test	Control
R-(+)-limonene	10-6	1	0	0
		2	0	1
		3	1	0
		4	0	1
		5	1	0
		6	0	0
	10-4	1	0	0
		2	1	0
		3	1	0
		4	1	0
		5	0	0
		6	1	1
	10-2	1	5	3
		2	1	2
		3	0	1
		4	2	4
		5	0	0
		6	0	1
	Concentration	Replicate	Test	Control
Linalool oxide	10-6	1	0	0
		2	0	1
		3	0	0
		4	1	2
		5	1	0
		6	2	0
	10-4	1	0	1
		2	1	1
		3	0	0
		4	0	0
		5	3	0
		6	0	0
	10-2	1	0	0
		2	0	2
		3	0	0
		4	0	3
		5	0	1
		6	0	2
	Concentration	Replicate	Test	Control
Hexyl hexanoate	10-6	1	0	0
		2	0	0
		3	1	0
		4	1	2
		5	1	2
		6	1	1
	10-4	1	0	3
		2	0	0
		3	1	7
		4	1	0
		5	2	0
		6	0	2
	10-2	1	2	2
		2	0	2
		3	1	0
		4	1	3
		5	1	1
		6	1	1
	Concentration	Replicate	Test	Control
Hexyl-2-methylbutanoate	10-6	1	0	0
		2	1	0
		3	0	0
		4	0	0
		5	0	0
		6	0	0
	10-4	1	2	0
		2	1	0
		3	0	0
		4	0	1
		5	0	1
		6	0	0
	10-2	1	0	0
		2	0	1
		3	0	1
		4	1	0
		5	0	1
		6	0	2
	Concentration	Replicate	Test	Control
Methyl benzoate	10-6	1	2	0
		2	0	2
		3	0	0
		4	0	0
		5	0	0
		6	0	0
	10-4	1	0	0
		2	0	0
		3	0	0
		4	1	0
		5	0	0
		6	0	0
	10-2	1	0	2
		2	0	0
		3	0	2
		4	0	4
		5	0	1
		6	0	3
	Concentration	Replicate	Test	Control
Methyl 2-methyl benzoate	10-6	1	0	0
		2	0	0
		3	0	1
		4	0	1
		5	0	0
		6	1	1
	10-4	1	0	1
		2	0	1
		3	0	0
		4	0	0
		5	0	0
		6	1	0
	10-2	1	0	0
		2	0	0
		3	0	2
		4	0	4
		5	0	2
		6	0	2
	Concentration	Replicate	Test	Control
Methyl salicylate	10-6	1	0	0
		2	0	0
		3	1	0
		4	0	0
		5	0	0
		6	0	0
	10-4	1	1	0
		2	0	0
		3	0	1
		4	0	0
		5	1	0
		6	0	0
	10-2	1	0	0
		2	0	0
		3	0	0
		4	0	1
		5	2	0
		6	0	0
	Concentration	Replicate	Test	Control
Methyl cinnamate	10-6	1	1	2
		2	0	1
		3	1	1
		4	0	2
		5	0	1
		6	0	0
	10-4	1	1	0
		2	1	0
		3	0	1
		4	0	0
		5	0	1
		6	1	0
	10-2	1	0	0
		2	0	0
		3	0	0
		4	0	0
		5	0	2
		6	1	0
	Concentration	Replicate	Test	Control
cis-3-Hexenyl acetate	10-6	1	1	0
		2	0	0
		3	1	3
		4	0	1
		5	0	0
		6	0	0
	10-4	1	0	0
		2	0	1
		3	0	0
		4	1	0
		5	0	0
		6	0	0
	10-2	1	0	1
		2	0	1
		3	0	0
		4	0	2
		5	2	0
		6	0	2
	Concentration	Replicate	Test	Control
Nonanal	10-6	1	0	0
		2	0	0
		3	0	0
		4	0	0
		5	0	0
		6	0	0
	10-4	1	0	0
		2	0	0
		3	0	0
		4	0	0
		5	0	0
		6	0	0
	10-2	1	0	1
		2	0	0
		3	0	0
		4	0	1
		5	0	1
		6	0	1
	Concentration	Replicate	Test	Control
Phenylacetaldehyde	10-6	1	0	1
		2	0	1
		3	0	4
		4	0	0
		5	0	2
		6	0	0
	10-4	1	2	1
		2	0	4
		3	0	0
		4	1	1
		5	0	0
		6	0	2
	10-2	1	0	0
		2	0	1
		3	0	0
		4	0	0
		5	0	0
		6	0	1
	Concentration	Replicate	Test	Control
p-Anisaldehyde	10-6	1	0	0
		2	0	0
		3	0	0
		4	1	2
		5	0	0
		6	0	0
	10-4	1	0	0
		2	0	0
		3	0	3
		4	0	0
		5	0	0
		6	0	0
	10-2	1	0	6
		2	0	5
		3	0	1
		4	0	4
		5	1	0
		6	1	2
	Concentration	Replicate	Test	Control
2-Phenyl ethanol	10-6	1	0	0
		2	0	0
		3	0	0
		4	0	1
		5	0	1
		6	1	1
	10-4	1	0	1
		2	0	0
		3	0	1
		4	2	0
		5	0	0
		6	0	3
	10-2	1	0	0
		2	0	0
		3	0	1
		4	0	0
		5	0	1
		6	0	0
	Concentration	Replicate	Test	Control
1-Octen-3-ol	10-6	1	0	0
		2	0	0
		3	0	1
		4	0	0
		5	1	1
		6	1	1
	10-4	1	0	0
		2	1	1
		3	0	0
		4	1	0
		5	0	1
		6	0	0
	10-2	1	0	0
		2	0	2
		3	1	1
		4	0	2
		5	0	2
		6	0	2
	Concentration	Replicate	Test	Control
Decanoic acid (males)	10-6	1	0	0
		2	0	0
		3	0	0
		4	0	0
		5	0	0
		6	0	4
	10-4	1	1	0
		2	1	0
		3	0	0
		4	1	0
		5	1	0
		6	1	1
	10-2	1	0	0
		2	0	1
		3	0	0
		4	0	1
		5	1	3
		6	0	1
	Concentration	Replicate	Test	Control
Decanoic acid (females)	10-6	1	0	1
		2	1	0
		3	0	0
		4	0	0
		5	0	1
		6	0	0
	10-4	1	0	0
		2	0	0
		3	0	0
		4	0	0
		5	0	1
		6	0	0
	10-2	1	0	0
		2	0	0
		3	0	0
		4	1	3
		5	0	4
		6	0	0
